# Supplementary material for: Host competence of Algerian Gerbillus amoenus for Leishmania major
Source: Int J Parasitol Parasites Wildl. 2023 Apr 18;21:69–73. doi: 10.1016/j.ijppaw.2023.04.007 (PMC10151220; doi:10.1016/j.ijppaw.2023.04.007)
Supplement: Multimedia component 3 [file mmc3.txt]

Title: 
Description
  Analysis ====================
    Analysis                                  = ====================
       Scope                                  = Pairs of taxa
    Estimate Variance                         = ====================
       Variance Estimation Method             = None
    Substitution Model                        = ====================
       Substitutions Type                     = Nucleotide
       Model/Method                           = Tajima-Nei model
       Substitutions to Include               = All
    Rates and Patterns                        = ====================
       Rates among Sites                      = Uniform Rates
       Pattern among Lineages                 = Same (Homogeneous)
    Data Subset to Use                        = ====================
       Gaps/Missing Data Treatment            = Pairwise deletion
       Select Codon Positions                 = 1st,2nd,3rd,Non-Coding

[ 1] #OQ190728_Gerbillus_amoenus_Algeria
[ 2] #LN606685.1_Gerbillus_amoenus_Mali
[ 3] #KM236112.1_Gerbillus_amoenus_Niger
[ 4] #KX792471.1_Gerbillus_amoenus_Egypt
[ 5] #MN395832.1_Gerbillus_amoenus_Morocco
[ 6] #JQ753052.1_Gerbillus amoenus_Libya
[ 7] #JQ753059.1_Gerbillus_amoenus_Mauritania
[ 8] #KM236132.1_Gerbillus_nanus_Isreal
[ 9] #JQ753063.1_Gerbillus_nanus_Pakistan
[10] #JN652812.1_Gerbillus_pyramidum
[11] #KM236119.1_Gerbillus_floweri
[12] #JN652803.1_Gerbillus_hesperinus
[13] #MK452134.1_Dipodillus_campestris
[14] #JQ753064.1_Gerbillus_poecilops
[15] #KF496227.1_Gerbillus_henleyi
[16] #KM581672.1_Meriones_shawi

[        1     2     3     4     5     6     7     8     9    10    11    12    13    14    15    16 ]
[ 1]        
[ 2]  0.002       
[ 3]  0.010 0.010       
[ 4]  0.010 0.010 0.012       
[ 5]  0.012 0.012 0.012 0.011       
[ 6]  0.013 0.012 0.015 0.015 0.004       
[ 7]  0.013 0.012 0.013 0.012 0.004 0.007       
[ 8]  0.071 0.069 0.071 0.073 0.068 0.070 0.067       
[ 9]  0.066 0.064 0.068 0.069 0.063 0.066 0.062 0.016       
[10]  0.139 0.137 0.138 0.147 0.141 0.140 0.140 0.138 0.139       
[11]  0.137 0.136 0.138 0.150 0.138 0.136 0.136 0.140 0.137 0.035       
[12]  0.137 0.134 0.144 0.155 0.143 0.142 0.141 0.149 0.151 0.074 0.075       
[13]  0.136 0.133 0.137 0.143 0.140 0.140 0.139 0.138 0.138 0.121 0.118 0.131       
[14]  0.129 0.129 0.137 0.125 0.134 0.135 0.133 0.118 0.123 0.160 0.161 0.166 0.153       
[15]  0.109 0.108 0.109 0.105 0.107 0.107 0.106 0.120 0.110 0.159 0.153 0.149 0.137 0.129       
[16]  0.188 0.185 0.192 0.185 0.187 0.186 0.194 0.189 0.186 0.184 0.196 0.181 0.195 0.213 0.184       

Table. Estimates of Evolutionary Divergence between Sequences
The number of base substitutions per site from between sequences are shown. Analyses were conducted using the Tajima-Nei model [1]. This analysis involved 16 nucleotide sequences. Codon positions included were 1st+2nd+3rd+Noncoding. All ambiguous positions were removed for each sequence pair (pairwise deletion option). There were a total of 1143 positions in the final dataset. Evolutionary analyses were conducted in MEGA11 [2]

1. Tajima F. and Nei M. (1984). Estimation of evolutionary distance between nucleotide sequences. Molecular Biology and Evolution 1:269-285.
2. Tamura K., Stecher G., and Kumar S. (2021). MEGA 11: Molecular Evolutionary Genetics Analysis Version 11. Molecular Biology and Evolution https://doi.org/10.1093/molbev/msab120.
Disclaimer: Although utmost care has been taken to ensure the correctness of the caption, the caption text is provided "as is" without any warranty of any kind. Authors advise the user to carefully check the caption prior to its use for any purpose and report any errors or problems to the authors immediately (www.megasoftware.net). In no event shall the authors and their employers be liable for any damages, including but not limited to special, consequential, or other damages. Authors specifically disclaim all other warranties expressed or implied, including but not limited to the determination of suitability of this caption text for a specific purpose, use, or application.
